# Supplementary material for: Comprehensive Retrospective Analysis of Colorectal Cancer Incidence Patterns in Saudi Arabia
Source: Life (Basel). 2023 Nov 11;13(11):2198. doi: 10.3390/life13112198 (PMC10671997; doi:10.3390/life13112198)
Supplement: Supplementary file 1 [file life-13-02198-s001.zip]

Archive with 1 entries (1 files):
- life-2554321-supplementary.xlsx
