# Supplementary material for: Comprehensive Retrospective Analysis of Colorectal Cancer Incidence Patterns in Saudi Arabia
Source: Life (Basel). 2023 Nov 11;13(11):2198. doi: 10.3390/life13112198 (PMC10671997; doi:10.3390/life13112198)
Supplement: Supplementary file 1 [file life-13-02198-s001.zip › life-2554321-supplementary.xlsx]

## Sheet: Supplementary_table_1
Supplementary Table S1: Distribution of Saudi population, overall cancers, and CRC cases by gender and year (2001 - 2018)
Year	Total_Saudi_population	Total_Saudi_population_Male	Total_Saudi_population_Female	Total_Saudi_cancer_cases	Total_omitted_cancer_cases	%Total_omitted_cancer_cases	Total_Saudi_cancer_cases_Male	Total_Saudi_cancer_cases_Female	CRC_No_cases_ALL	CRC_No_cases_Male	CRC_No_cases_Female	CRC_%_of_AllGender_cancers	CRC_%_of_Male_cancers	CRC_%_of_Female_cancers
2001	16056470	8034053	8022417	5616	163	2.82056	2875	2741	438	222	216	7.8	7.7	7.9
2002	15612781	7809369	7803412	5876	273	4.43975	2961	2915	502	265	237	8.5	9	8.2
2003	16109198	8077700	8031498	6516	411	5.9333	3263	3253	566	317	249	8.7	9.7	7.7
2004	16527340	8287370	8239970	6969	425	5.7479	3478	3491	647	366	281	9.3	10.5	8
2005	16945484	8497042	8448442	7563	497	6.16625	3729	3834	778	439	339	10.3	11.8	8.8
2006	17270181	8663597	8606584	8054	588	6.80398	3898	4156	784	414	370	9.7	10.6	8.9
2007	17493364	8821281	8672083	9124	595	6.12203	4351	4773	907	486	421	9.9	11.2	8.8
2008	18045027	9100119	8944908	8848	395	4.2735	4231	4617	904	478	426	10.2	11.3	9.2
2009	18116565	9225451	8891114	9823	472	4.58475	4618	5205	1109	617	492	11.3	13.4	9.5
2010	18707576	9527173	9180403	9971	456	4.37326	4593	5378	1033	541	492	10.4	11.8	9.1
2011	19405685	9743626	9662059	10869	407	3.60944	4913	5956	1194	657	537	11	13.4	9
2012	19838448	9962397	9876051	11034	419	3.65843	5067	5967	1230	675	555	11.1	13.3	9.3
2013	20180080	10181018	10090040	11645	544	4.46304	5281	6364	1387	736	651	11.9	13.9	10.2
2014	19655392	10019450	9635942	11663	504	4.14235	5299	6364	1347	753	594	11.5	14.2	9.3
2015	19863975	10121867	9742108	12038	505	4.02615	5454	6584	1463	808	655	12.9	16	10.4
2016	20081582	10231364	9850218	13161	607	4.40877	5803	7358	1659	955	704	12.6	16.5	9.6
2017	20427576	10404865	10022711	13893	531	3.68136	5918	7975	1720	919	801	12.4	15.5	10
2018	20768627	10575895	10192732	15688	326	2.03572	6848	8840	1908	1045	863	12.2	15.3	9.8
